# Supplementary material for: Purification and characterization of recombinant human translation initiation factor eIF3
Source: Protein Sci. 2025 Dec 23;35(1):e70388. doi: 10.1002/pro.70388 (PMC12723715; doi:10.1002/pro.70388)
Supplement: Supplementary file 7 — Table S1. Mass spectrometry analysis of purified eIF3 complex. Result of the mass spectrometry analysis of the final eIF3 purifications, using as database the host proteome (Trichoplusia ni), adding human eIF3 subunits sequences. First tab corresponds to eIF3 complex purified with co‐infection with two bacmids strategy. Second tab corresponds to eIF3 complex purified mixing eIF3‐Δ‐bgi and eIF3 bgi (expressed separately). [file PRO-35-e70388-s001.xlsx]

## Sheet: Mass Spec raw1 - eIF3
Accession	Description	Coverage [%]	# Peptides	# PSMs	# Unique Peptides	MW [kDa]	Score Sequest HT: Sequest HT	Abundance: F1: Sample	Protein Group FDR Confidence: Combined
Q99613	Eukaryotic translation initiation factor 3 subunit C OS=Homo sapiens OX=9606 GN=EIF3C PE=1 SV=1	43	40	760	40	105.3	1376.3	13400000000	High
P60228	Eukaryotic translation initiation factor 3 subunit E OS=Homo sapiens OX=9606 GN=EIF3E PE=1 SV=1	67	29	522	29	52.2	995.74	12100000000	High
Q9Y262	Eukaryotic translation initiation factor 3 subunit L OS=Homo sapiens OX=9606 GN=EIF3L PE=1 SV=1	58	29	484	27	66.7	912.37	10500000000	High
Q14152	Eukaryotic translation initiation factor 3 subunit A OS=Homo sapiens OX=9606 GN=EIF3A PE=1 SV=1	46	74	574	73	166.5	1041.83	9420000000	High
P55884	Eukaryotic translation initiation factor 3 subunit B OS=Homo sapiens OX=9606 GN=EIF3B PE=1 SV=3	62	39	458	39	92.4	798.2	6740000000	High
O15371	Eukaryotic translation initiation factor 3 subunit D OS=Homo sapiens OX=9606 GN=EIF3D PE=1 SV=1	61	29	380	27	63.9	784.09	6110000000	High
O00303	Eukaryotic translation initiation factor 3 subunit F OS=Homo sapiens OX=9606 GN=EIF3F PE=1 SV=1	43	12	226	12	37.5	403.29	5530000000	High
Q7L2H7	Eukaryotic translation initiation factor 3 subunit M OS=Homo sapiens OX=9606 GN=EIF3M PE=1 SV=1	60	22	129	22	42.5	307.95	5100000000	High
O15372	Eukaryotic translation initiation factor 3 subunit H OS=Homo sapiens OX=9606 GN=EIF3H PE=1 SV=1	64	21	225	21	39.9	441.26	3440000000	High
Q13347	Eukaryotic translation initiation factor 3 subunit I OS=Homo sapiens OX=9606 GN=EIF3I PE=1 SV=1	80	18	281	18	36.5	561.09	3310000000	High
Q9UBQ5	Eukaryotic translation initiation factor 3 subunit K OS=Homo sapiens OX=9606 GN=EIF3K PE=1 SV=1	61	10	133	10	25	270.03	2490000000	High
O75821	Eukaryotic translation initiation factor 3 subunit G OS=Homo sapiens OX=9606 GN=EIF3G PE=1 SV=2	63	18	103	18	35.6	194.15	2100000000	High
A0A7E5WP28	T-complex protein 1 subunit epsilon OS=Trichoplusia ni OX=7111 GN=LOC113504153 PE=3 SV=1	70	32	180	32	58.9	335.54	1660000000	High
A0A7E5WTG1	Eukaryotic translation initiation factor 3 subunit J OS=Trichoplusia ni OX=7111 GN=LOC113505388 PE=3 SV=1	74	21	63	21	27.7	160.22	123000000	High
A0A7E5VVN0	T-complex protein 1 subunit delta OS=Trichoplusia ni OX=7111 GN=LOC113497142 PE=3 SV=1	58	22	117	22	56.9	260.05	119000000	High
A0A7E5W0E1	T-complex protein 1 subunit theta OS=Trichoplusia ni OX=7111 GN=LOC113498305 PE=3 SV=1	66	34	195	34	59.2	354.51	31100000	High
A0A7E5VHM4	Probable E3 ubiquitin-protein ligase HERC2 OS=Trichoplusia ni OX=7111 GN=LOC113493955 PE=4 SV=1	9	12	13	9	190.4	22.46	30200000	High
A0A7E5WJN2	T-complex protein 1 subunit gamma OS=Trichoplusia ni OX=7111 GN=LOC113503333 PE=3 SV=1	67	33	186	33	59.1	363.44	26300000	High
A0A7E5VV65	T-complex protein 1 subunit alpha OS=Trichoplusia ni OX=7111 GN=LOC113496858 PE=3 SV=1	49	23	106	23	59	213.19	25500000	High
A0A7E5X1U5	T-complex protein 1 subunit beta OS=Trichoplusia ni OX=7111 GN=LOC113508363 PE=3 SV=1	60	32	150	32	57.8	333.35	25300000	High
A0A7E5WZQ1	T-complex protein 1 subunit eta OS=Trichoplusia ni OX=7111 GN=LOC113507248 PE=3 SV=1	66	29	179	29	58.9	327.6	24500000	High
A0A7E5VT10	T-complex protein 1 subunit zeta OS=Trichoplusia ni OX=7111 GN=LOC113496326 PE=3 SV=1	54	25	105	25	57.9	214.97	21500000	High
A0A7E5V9S2	26S proteasome non-ATPase regulatory subunit 12 OS=Trichoplusia ni OX=7111 GN=LOC113491986 PE=3 SV=1	45	19	51	19	51.5	120.96	17500000	High
A0A7E5VL21	Eukaryotic translation initiation factor 3 subunit B OS=Trichoplusia ni OX=7111 GN=LOC113494682 PE=3 SV=1	25	16	31	16	80.8	83.41	15400000	High
A0A7E5VA16	Eukaryotic translation initiation factor 3 subunit D OS=Trichoplusia ni OX=7111 GN=LOC113492047 PE=3 SV=1	44	20	97	18	62.9	201.3	15000000	High
A0A7E5VK21	Eukaryotic translation initiation factor 3 subunit I OS=Trichoplusia ni OX=7111 GN=LOC113494477 PE=3 SV=1	56	13	30	13	36.9	71.94	12700000	High
A0A7E5VJS9	acetyl-CoA C-acyltransferase OS=Trichoplusia ni OX=7111 GN=LOC113494349 PE=3 SV=1	8	4	7	4	50.8	12.43	12500000	High
A0A7E5WI27	Eukaryotic translation initiation factor 3 subunit A OS=Trichoplusia ni OX=7111 GN=LOC113502878 PE=3 SV=1	25	26	43	25	138.3	80.77	12400000	High
A0A7E5WFR3	Eukaryotic translation initiation factor 3 subunit E OS=Trichoplusia ni OX=7111 GN=LOC113502235 PE=3 SV=1	38	14	27	14	52	63.05	11300000	High
A0A7E5WWK3	Eukaryotic translation initiation factor 3 subunit F OS=Trichoplusia ni OX=7111 GN=LOC113506587 PE=3 SV=1	44	9	11	9	30.5	27.02	11000000	High
A0A7E5X1G5	Eukaryotic translation initiation factor 3 subunit M OS=Trichoplusia ni OX=7111 GN=LOC113508254 PE=3 SV=1	30	11	18	11	44.1	37.56	9760000	High
A0A7E5X299	Vacuolar protein-sorting-associated protein 36 OS=Trichoplusia ni OX=7111 GN=LOC113508447 PE=3 SV=1	54	19	38	19	44.7	92.11	8880000	High
A0A7E5WK01	Eukaryotic translation initiation factor 3 subunit C OS=Trichoplusia ni OX=7111 GN=LOC113503061 PE=3 SV=1	33	27	54	27	102	79.43	8370000	High
A0A7E5WAY5	Eukaryotic translation initiation factor 3 subunit H OS=Trichoplusia ni OX=7111 GN=LOC113501042 PE=3 SV=1	29	9	23	9	38.6	60.2	7850000	High
A0A7E5W2N9	Acetyl-CoA carboxylase isoform X1 OS=Trichoplusia ni OX=7111 GN=LOC113498903 PE=4 SV=1	25	47	58	47	269.7	147.6	6220000	High
A0A7E5VVK6	Ribonucleoside-diphosphate reductase OS=Trichoplusia ni OX=7111 GN=LOC113497121 PE=3 SV=1	25	16	26	16	90.4	65.35	5890000	High
A0A7E5VWI8	Eukaryotic translation initiation factor 3 subunit K OS=Trichoplusia ni OX=7111 GN=LOC113497375 PE=3 SV=1	59	10	13	10	24.8	22.17	5060000	High

## Sheet: Mass Sec raw 2 - eIF3_dbgi+bgi
Accession	Description	Coverage [%]	# Peptides	# PSMs	# Unique Peptides	MW [kDa]	Score Sequest HT: Sequest HT	Abundance: F1: Sample	Protein Group FDR Confidence: Combined
P60228	Eukaryotic translation initiation factor 3 subunit E OS=Homo sapiens OX=9606 GN=EIF3E PE=1 SV=1	74	30	1124	30	52.2	2698.35	1.32511e+09	High
Q9Y262	Eukaryotic translation initiation factor 3 subunit L OS=Homo sapiens OX=9606 GN=EIF3L PE=1 SV=1	67	32	1077	30	66.7	2317.69	1.09039e+09	High
Q14152	Eukaryotic translation initiation factor 3 subunit A OS=Homo sapiens OX=9606 GN=EIF3A PE=1 SV=1	63	103	2364	102	166.5	4779.46	9.96898e+08	High
O15372	Eukaryotic translation initiation factor 3 subunit H OS=Homo sapiens OX=9606 GN=EIF3H PE=1 SV=1	79	24	1505	24	39.9	3611.17	9.79159e+08	High
Q99613	Eukaryotic translation initiation factor 3 subunit C OS=Homo sapiens OX=9606 GN=EIF3C PE=1 SV=1	55	48	1167	48	105.3	2471.04	8.80362e+08	High
O00303	Eukaryotic translation initiation factor 3 subunit F OS=Homo sapiens OX=9606 GN=EIF3F PE=1 SV=1	59	14	754	14	37.5	1660.46	8.44352e+08	High
P55884	Eukaryotic translation initiation factor 3 subunit B OS=Homo sapiens OX=9606 GN=EIF3B PE=1 SV=3	76	42	1157	42	92.4	2509.76	8.31581e+08	High
O75821	Eukaryotic translation initiation factor 3 subunit G OS=Homo sapiens OX=9606 GN=EIF3G PE=1 SV=2	62	18	562	18	35.6	1434.11	7.67084e+08	High
Q7L2H7	Eukaryotic translation initiation factor 3 subunit M OS=Homo sapiens OX=9606 GN=EIF3M PE=1 SV=1	78	22	1207	22	42.5	2347.28	649866848	High
Q13347	Eukaryotic translation initiation factor 3 subunit I OS=Homo sapiens OX=9606 GN=EIF3I PE=1 SV=1	80	18	920	18	36.5	2194.98	5.88808e+08	High
O15371	Eukaryotic translation initiation factor 3 subunit D OS=Homo sapiens OX=9606 GN=EIF3D PE=1 SV=1	58	24	703	22	63.9	1692.72	5.43742e+08	High
Q9UBQ5	Eukaryotic translation initiation factor 3 subunit K OS=Homo sapiens OX=9606 GN=EIF3K PE=1 SV=1	89	12	608	12	25	1391.49	5.36506e+08	High
A0A7E5WTG1	Eukaryotic translation initiation factor 3 subunit J OS=Trichoplusia ni OX=7111 GN=LOC113505388 PE=3 SV=1	55	12	25	12	27.7	52.17	4.56462e+07	High
A0A7E5VA16	Eukaryotic translation initiation factor 3 subunit D OS=Trichoplusia ni OX=7111 GN=LOC113492047 PE=3 SV=1	24	11	76	9	62.9	236.77	1.56731e+07	High
A0A7E5VBJ5	Eukaryotic translation initiation factor eIF1 OS=Trichoplusia ni OX=7111 GN=LOC113492376 PE=3 SV=1	58	5	21	5	12.4	52.62	9.71366e+06	High
A0A7E5W0X8	Proteasome activator complex subunit 3 isoform X1 OS=Trichoplusia ni OX=7111 GN=LOC113498463 PE=3 SV=1	40	5	9	5	28.8	32.6	8.87558e+06	High
A0A7E5VL21	Eukaryotic translation initiation factor 3 subunit B OS=Trichoplusia ni OX=7111 GN=LOC113494682 PE=3 SV=1	19	11	24	11	80.8	47.79	7.816e+06	High
A0A7E5VK21	Eukaryotic translation initiation factor 3 subunit I OS=Trichoplusia ni OX=7111 GN=LOC113494477 PE=3 SV=1	22	7	18	7	36.9	27.1	5.7553e+06	High
A0A7E5VLY5	Eukaryotic translation initiation factor 3 subunit G OS=Trichoplusia ni OX=7111 GN=LOC113494963 PE=3 SV=1	19	4	15	4	30.8	22.89	4.77019e+06	High
A0A7E5WFR3	Eukaryotic translation initiation factor 3 subunit E OS=Trichoplusia ni OX=7111 GN=LOC113502235 PE=3 SV=1	20	7	15	7	52	26.09	4.24981e+06	High
A0A7E5X1G5	Eukaryotic translation initiation factor 3 subunit M OS=Trichoplusia ni OX=7111 GN=LOC113508254 PE=3 SV=1	24	8	10	8	44.1	19.61	4.08866e+06	High
A0A7E5WAY5	Eukaryotic translation initiation factor 3 subunit H OS=Trichoplusia ni OX=7111 GN=LOC113501042 PE=3 SV=1	17	5	6	5	38.6	15.68	4087651	High
A0A7E5WQX0	AMP deaminase OS=Trichoplusia ni OX=7111 GN=LOC113504794 PE=3 SV=1	14	9	10	9	90.6	24.81	3820492	High
A0A7E5WY23	Heat shock 70 kDa protein cognate 4 OS=Trichoplusia ni OX=7111 GN=LOC113506423 PE=2 SV=1	23	13	22	13	71.6	51.1	3.35529e+06	High
A0A7E5WWK3	Eukaryotic translation initiation factor 3 subunit F OS=Trichoplusia ni OX=7111 GN=LOC113506587 PE=3 SV=1	22	4	9	4	30.5	20.36	2.51857e+06	High
A0A7E5WI27	Eukaryotic translation initiation factor 3 subunit A OS=Trichoplusia ni OX=7111 GN=LOC113502878 PE=3 SV=1	14	15	132	14	138.3	197.97	1.89934e+06	High
A0A7E5W902	Methionine aminopeptidase OS=Trichoplusia ni OX=7111 GN=LOC113500545 PE=3 SV=1	14	5	5	5	42.4	10.16	1.70836e+06	High
A0A7E5VGL3	AP complex subunit beta OS=Trichoplusia ni OX=7111 GN=LOC113493578 PE=3 SV=1	4	3	7	3	99.8	3.52	1.47378e+06	High
A0A7E5VUJ5	Eukaryotic translation initiation factor 3 subunit L OS=Trichoplusia ni OX=7111 GN=LOC113496841 PE=3 SV=1	7	3	123	1	63.4	248.14	1.44654e+06	High
A0A7E5V9S2	26S proteasome non-ATPase regulatory subunit 12 OS=Trichoplusia ni OX=7111 GN=LOC113491986 PE=3 SV=1	20	7	12	7	51.5	14.37	1.4314e+06	High
A0A7E5VHE1	Phosphatidylinositol 5-phosphate 4-kinase type-2 alpha isoform X1 OS=Trichoplusia ni OX=7111 GN=LOC113493839 PE=4 SV=1	9	5	10	5	54.2	5.88	1.15792e+06	High
A0A7E5W1E8	AP-2 complex subunit alpha OS=Trichoplusia ni OX=7111 GN=LOC113498581 PE=3 SV=1	6	5	7	5	104	9.91	1.11495e+06	High
A0A7E5WK01	Eukaryotic translation initiation factor 3 subunit C OS=Trichoplusia ni OX=7111 GN=LOC113503061 PE=3 SV=1	7	7	7	7	102	11.47	1.0575e+06	High
A0A7E5X299	Vacuolar protein-sorting-associated protein 36 OS=Trichoplusia ni OX=7111 GN=LOC113508447 PE=3 SV=1	4	2	3	2	44.7	3.39	764282	High
A0A7E5W2J0	AP-2 complex subunit mu OS=Trichoplusia ni OX=7111 GN=LOC113498602 PE=3 SV=1	9	5	6	5	49.9	5.94	685635	High
A0A7E5WMP0	Protein CDV3 homolog OS=Trichoplusia ni OX=7111 GN=LOC113504094 PE=3 SV=1	16	3	4	3	23.2	2.37	620105	High
A0A7E5WZQ1	T-complex protein 1 subunit eta OS=Trichoplusia ni OX=7111 GN=LOC113507248 PE=3 SV=1	2	1	1	1	58.9	0	479905	High
A0A7E5VCU1	RNA helicase OS=Trichoplusia ni OX=7111 GN=LOC113492699 PE=3 SV=1	3	2	2	2	82.3	4.18	398271	High
A0A7E5WP28	T-complex protein 1 subunit epsilon OS=Trichoplusia ni OX=7111 GN=LOC113504153 PE=3 SV=1	2	1	1	1	58.9	2.58	335128	High
A0A7E5VVN0	T-complex protein 1 subunit delta OS=Trichoplusia ni OX=7111 GN=LOC113497142 PE=3 SV=1	4	2	3	2	56.9	1.73	318827	High
A0A7E5VG01	eIF-4F 25 kDa subunit OS=Trichoplusia ni OX=7111 GN=LOC113493432 PE=3 SV=1	4	1	1	1	27.3	0	274476	High
A0A7E5VPR5	Eukaryotic translation initiation factor 4 gamma 3 isoform X1 OS=Trichoplusia ni OX=7111 GN=LOC113495640 PE=3 SV=1	2	4	4	4	201.4	1.83	237251	High
